# Supplementary material for: Molecular Docking Simulations on Histone Deacetylases (HDAC)-1 and -2 to Investigate the Flavone Binding
Source: Biomedicines. 2020 Dec 4;8(12):568. doi: 10.3390/biomedicines8120568 (PMC7761979; doi:10.3390/biomedicines8120568)
Supplement: Supplementary file 1 [file biomedicines-08-00568-s001.zip]

Archive with 2 entries (2 files):
- Supplementary-Video-S1.mp4
- Supplementary-File-S1.pdf
